# Supplementary material for: Nanoscale Iron-Based Metal–Organic Frameworks: Incorporation of Functionalized Drugs and Degradation in Biological Media
Source: Int J Mol Sci. 2023 Feb 8;24(4):3362. doi: 10.3390/ijms24043362 (PMC9965190; doi:10.3390/ijms24043362)
Supplement: Supplementary file 1 [file ijms-24-03362-s001.zip]

Archive with 1 entries (1 files):
- ijms-2186560-supplementary.pdf
